# Supplementary material for: Complex Autism Spectrum Disorder in a Patient with a Novel De Novo Heterozygous MYT1L Variant
Source: Genes (Basel). 2023 Nov 24;14(12):2122. doi: 10.3390/genes14122122 (PMC10742566; doi:10.3390/genes14122122)
Supplement: Supplementary file 1 [file genes-14-02122-s001.zip › Table S1.xlsx]

## Sheet: Phenotype Comparisons
Variant Details	Proband	Tuwaijri 1 (PMID:30796847)	Blanchet 1 (PMID: 28859103)	Blanchet 2 (PMID: 28859103)	Blanchet 3 (PMID: 28859103)	Blanchet 4 (PMID: 28859103)	Blanchet 5 (PMID: 28859103)	Blanchet 6 (PMID: 28859103)	Windheuser 1 (PMID: 32065501)	Windheuser 2 (PMID: 32065501)	Windheuser 3 (PMID: 32065501)	Windheuser 4 (PMID: 32065501)	Genematcher patient	De Rocker 1 (PMID:25232846)	Carvalho 1 (PMID: 33622623)
Variant Base and Amino Acid Change (hg38) (Normalized by Mutalyzer)	c.1548C>A	c.1585G>A	c.1706G>A	c.1678C>T	c.1559T>C	c.2677C>T	c.1570C>A	c.1585G>A	c.1537G>T	c.1717G>A	c.223C>T	c.1706G>C	c.2881G>A	c.1923T>G	c.2996C>A
	p.His516Gln	p.Gly529Arg	p.Arg569Gln	p.His560Tyr	p.Leu520Pro	p.Arg893*	p.His524Asn	p.Gly529Arg	p.Gly513*	p.Gly573Arg	p.Arg75*	p.Arg569Pro	p.Gly961Ser	p.Tyr641*	p.Ser999*
Position	2:1917275 (hg38)	2:1917237 (hg38)	2:1912023 (hg38)	2:1912051 (hg38)	2:1917264 (hg38)	2:1886573 (hg38)	2:1917253 in (hg38)	2:1917237 (hg38)	2:1917286 (hg38)	2:1910340 (hg38)	2:1943264 (hg38)	2:1912023 (hg38)	2:1839348 (hg38)	2:1903189 (hg38)	2:1839233 (hg38)
Domain	zf-C2HC (2nd)	zf-C2HC (2nd)	zf-C2HC (3rd)	zf-C2HC (3rd)	zf-C2HC (2nd)	none	zf-C2HC (2nd)	zf-C2HC (2nd)	zf-C2HC (2nd)	zf-C2HC (3rd)	none	zf-C2HC (3rd)	zf-C2HC (5th)	MYT1	none
Inheritance	de novo	de novo	de novo	de novo	de novo	de novo	de novo	de novo	de novo	de novo	de novo	de novo	de novo	de novo	de novo
Clinical Features
Demographics (Sex and Age at assessment)	M, 4	F, 10	M, 9	M, 10	F, 17	F, 5	F, 3	M, 13	M, 12	F, 3	F, 6	M, 1.6	M, 14	M, 13	M, 10
Growth Abnormality (Percentiles as shown in publication)	OFC: 53.5 cm (95th, macrocephaly) Ht: 111.2 cm (95-97th) Wt: 20.8 kg (95th)	OFC: 57 cm (>99th, macrocephaly)) Ht: 149 cm (>99th) Wt: 68 kg (>99th)	OFC: 54.5cm (75th) Ht: 146.7cm (98th) Wt: 43.4kg (99th)	OFC: 54 cm (42nd) Ht: 136.6 cm (50th) Wt: 34.9 kg (75th)	OFC: NR Ht: 160 cm (25th) Wt: 78.8 kg (98th)	OFC: 51.5 cm (25th) Ht: 119 cm (98th) Wt: 30 kg (99.6th)	OFC: 51 cm (75th) Ht: 99 cm (91st) Wt: 16 kg (98th)	OFC: 53 cm (25th) Ht: 149 cm (40th) Wt: 44 kg (40th)	OFC: 52.5 cm (-1.7 SD) Ht: 154.5 cm (0 SD) Wt: 40 kg (-0.5 SD)	OFC: 52.6 cm (+2.1 SD, Macrocephaly) Ht: 100.6 cm (+0.2SD) Wt: 20.8 kg (+2.2SD)	OFC: 50 cm (-1.0 SD, normal) Ht: 120.7 cm (+0.1 SD) Wt: 25.6 kg (+0.9 SD)	OFC: 50 cm (+0.9 SD, normal) Ht: 87 cm (+0.7 SD) Wt: 14 kg (+1.3 SD)	OFC: 93rd Ht: 85th Wt: 76th	OFC: 54 cm (25th) Ht: 162 cm (50th) Wt: 63.6 kg (90th).	OFC: 58.5cm (>99th, macrocephaly) Ht: 146cm (86.5th) Wt: 71.5kg (>99th)
BMI (kg/m^2) (Calculated using the CDC BMI Percentile Calculator at: https://www.cdc.gov/healthyweight/bmi/calculator.html)	16.8 (83rd)	30.6 (99th, Obese)	20.2 (93rd, overweight)	18.7 (80th)	30.8 (96th, Obese)	21.2 (99th, Obese)	16.3 (68th)	19.8 (69th)	16.8 (31st)	20.6 (99th, Obese)	17.6 (89th, Overweight)	*Under 2 years of age not calculated	Could not be calculated, unknown measurements	24.2 (93rd, Overweight)	33.5 (99th, Obese)
Abnormality of head or neck/craniofacial	Occipital plagiocephaly; facial asymmetry	Not dysmorphic	Occipital plagiocephaly; hypoplastic dentition; not dysmorphic	NR	Not dysmorphic	Strabismus	NR	NR	No craniofacial dysmorphism; microcephaly at assessment at 6 years	Mild craniofacial dysmorphism (low-set ears, synophrys, large palpebral fissures, and long eyelashes)	Minor craniofacial dysmorphism (long face, thick horizontal eyebrows, small vermillion, pointed chin, simple ears)	Mild craniofacial dysmorphism (high broad forehead, flat midface, deep-set eyes, a broad flat nasal bridge, small mouth with downturned corners)	None	Brachycephaly; mild facial dysmorphisms: (upward slant, narrow eyes)	Telecanthus (internal intercanthal distance 3.8cm; external intercanthal distance 11cm); divergent strabismus; macrostomia; macrognathism; frontal bossing
Abnormality of the Mouth or Voice	Drooling; hyperactive gag; nasal speech	-	Speech articulation difficulties	NR	NR	NR	NR	NR	-	NR	NR	NR	Dysarthria; oromotor apraxia	NR	NR
Abnormality of the musculoskeletal system and limbs	Talipes equinovarus; calcaneovalgus; metatarsus varus; previous toe walker; MSK exam revealed generalized hypotonia with liamentous laxity and significant calcaneovalgus and metatarsus varus posturing	Global hypotonia (1st few months)	5th finger clinodactyly; mild gait ataxia	Clinodactyly of the 5th finger; short toe; tapered finger	NR	NR	Hypotonia (1st few months)	Hypotonia (neonatal); scoliosis	Hypotonia (at age 1); clinodactyly	No hypotonia	Bilateral inquinal hernia; joint hypermobility and instability; gait abnormality; muscular hypotonia; limb hypotonia; increased tendon reflexes	Hypotonia; puffy hands and feet; tapering fingers	Abnormal posturing; hypotonia; hyperactive patellar reflex	NR	NR
Abnormality of the digestive system and appetite	Abdominal colic; feeding difficulty; chronic constipation; hematochezia; dysphagia	Hyperphagia; food-seeking behavior during childhood	Hyperphagia; pica	Hyperphagia	Hyperphagia	Hyperphagia	No hyperphagia	NR	Normal weight; no hyperphagia	NR	Normal weight	NR	Oral motor problems and chews slowly	NR	Hyperphagia
Abnormality of the integument	Café-au lait spots (2 spots)	Inverted nipples	Abnormal toenail morphology	Single palmar crease	NR	NR	NR	NR	NR	NR	NR	Two small café-au-lait spots;	Café au lait spot	NR	NR
Abnormality of Nervous System Morphology	Right occipital horn shows incomplete myelination	-	Cerebral atrophy	-	-	NR	Thin corpus callosum	-	-	-	-	-	-	NR	-
Abnormality of the Nervous System
Seizures	+	-	NR	NR	+	NR	+	NR	-	+	-	+	-	NR	+
Hyperacusis	+	-	NR	NR	NR	NR	NR	NR	NR	NR	NR	NR	-	NR	NR
Pain insensitivity	+	-	NR	NR	NR	NR	NR	NR	NR	NR	NR	NR	-	NR	NR
Self-Injurious Behaviour	Head banging	+	NR	NR	NR	NR	NR	NR	NR	NR	+	NR	-	NR	NR
Sleeping disturbance	-	+	NR	+	NR	NR	NR	Poor sleep (neonatal)	NR	NR	+	NR	-	NR	NR
Tactile defensiveness	+	-	NR	NR	NR	NR	NR	NR	NR	NR	NR	NR	-	NR	NR
Other Neurodevelopmental Disorders	Speech apraxia	ADHD; palilalia; echolalia	NR	ADHD; speech apraxia	Dyslexia	NR	NR	ADHD	NR	NR	NR	NR	Apraxia	NR	NR
Autism Spectrium Disorder/Autism	Autism	Autism	-	-	Autism	-	Autism	-	-	-	Autism	-	-	Autism	-
Intellectual Disability (ID)	Not assessed	Mild to moderate ID	ID	ID	ID	ID	ID	ID	ID (moderate)- not formally tested	ID	Mild ID (not tested)	Not tested (too young)	-	Moderate ID	ID, intellectual development clearly delayed but not tested
Developmental Delay (DD)	Severe global developmental delay; mild to moderate adaptive delay; possible cognitive delay	-	Global developmental delay	Moderate global developmental delay	NR	NR	Global developmental delay	Global developmental delay	Developmental delay	Developmental delay	Developmental delay	Severe global developmental delay	-	NR	NR
Delayed motor development	NR	Gross motor delay: sitting without support at 12 months, walking at 24 months	Gross motor delay	Gross motor delay: sitting at 18 months and walked first at 2.5 years; unsteady gait	Gross motor delay; fine motor delay; speech delay	Gross motor delay: walked at 19 months	Gross motor delay: sat 9 months, walked 23 months	Gross motor delay: sat at 12 months, walked at 22 months	Gross and fine motor delay: walked without support at 23 months	Gross motor delay: rolling over at 9-10 months, unaided sitting at 15 months, unsupported walking at 23 months with unstable gait	Gross motor delay: roll over at 9 months, sit unaided at 14 months, walk without support at 22 months, gait unsteady with frequent falling and poor balance	Gross motor delay; delayed fine motor skills	Gross motor delay; poor fine motor coordination	Gross motor delay: independent sitting at 13 months, walking at 18 months.	Not documented in medical records, but family reported normal developing milestones reached, supporting his head at 3 months, sitting without support at 6 months, and walking at 1 year and 1 month
Speech Delay	Non-verbal	Speech delay: single words at 3 years of age, could form a complete simple sentence at 5 years	Speech delay	Speech delay: first single words at 4-5 years old, 2 word phrases at 10 years but using sign language	Speech delay	Speech delay: speaking single words after 2 years of age with persistent speech delay at age 5	Speech delay: nonverbal at 3 years and using sign language	Speech delay: single words at 29 months, unable to read, write or count at 13 years	Severe expressive and receptive speech delay	Speech delay	Mild speech delay	Severe expressive and receptive speech delay	Speech delay; verbal apraxia	Speech and language delay	Speech delay
Behavior abnormalities	Hyperactivity; poor eye contact; stereotypic behavior	Unexplained crying and laughter; stereotypical movements.	NR	NR	NR	NR	NR	NR	Aggressive outburts and fixation on certain persons and things. Needed stable rules in daily routines	Agitated easily and difficulties concentrating	Self-stimulatory behaviours and hand stereotypies; aggression	-	-	NR	Very anxious; aggressive when food is denied
